# Supplementary material for: NADPH-dependent thioredoxin reductase C plays a role in nonhost disease resistance against Pseudomonas syringae pathogens by regulating chloroplast-generated reactive oxygen species
Source: PeerJ. 2016 Apr 26;4:e1938. doi: 10.7717/peerj.1938 (PMC4860297; doi:10.7717/peerj.1938)
Supplement: Data S1 [file peerj-04-1938-s005.xlsx]

## Sheet: Fig. 1B (Bacteria growth)
Tabaci	0time		CFU/mg	Log(CFU/mg)	Ave	SE		TB	0 time	2 dpi
WT1	3000	900000	1698.11	3.22997	3.0766	0.108574		Col-0	3.0766	4.77899	0.108574	0.220324
WT2	1300	390000	735.849	2.86679				prxa	3.24865	4.98754	0.0642124	0.217136
WT3	2400	720000	1358.49	3.13306				prxb	3.25564	4.81429	0.0543091	0.0420577
prxa	3200	960000	1811.32	3.258	3.24865	0.0642124		prxq	3.09179	4.76833	0.0992019	0.078065
prxa	4000	1200000	2264.15	3.35491				prxIIe	3.13039	4.86357	0.0626518	0.189847
prxa	2400	720000	1358.49	3.13306				ntrc	3.19047	5.85857	0.107512	0.0435633
prxb	4000	1200000	2264.15	3.35491	3.25564	0.0543091
prxb	2600	780000	1471.7	3.16782
prxb	3100	930000	1754.72	3.24421
prxq	2100	630000	1188.68	3.07506	3.09179	0.0992019
prxq	1500	450000	849.057	2.92894
prxq	3300	990000	1867.92	3.27136
prxIIe	2600	780000	1471.7	3.16782	3.13039	0.0626518
prxIIe	2900	870000	1641.51	3.21524
prxIIe	1800	540000	1018.87	3.00812
ntrc	3900	1170000	2207.55	3.34391	3.19047	0.107512
ntrc	1700	510000	962.264	2.98329
ntrc	3100	930000	1754.72	3.24421
Tabaci	2dpi
WT1	16200000	16200000	38297.9	4.58317	4.77899	0.220324
WT2	14500000	14500000	34279	4.53503
WT3	70000000	70000000	165485	5.21876
prxa	14500000	14500000	63596.5	4.80343	4.98754	0.217136
prxa	12500000	12500000	54824.6	4.73898
prxa	60000000	60000000	263158	5.42022
prxb	25000000	25000000	78369.9	4.89415	4.81429	0.0420577
prxb	18000000	18000000	56426.3	4.75148
prxb	20000000	20000000	62695.9	4.79724
prxq	18000000	18000000	56426.3	4.75148	4.76833	0.078065
prxq	26000000	26000000	81504.7	4.91118
prxq	14000000	14000000	43887.1	4.64234
prxIIe	23000000	23000000	72100.3	4.85794	4.86357	0.189847
prxIIe	50000000	50000000	156740	5.19518
prxIIe	11000000	11000000	34482.8	4.5376
ntrc	142000000	142000000	606838	5.78307	5.85857	0.0435633
ntrc	169000000	169000000	722222	5.85867
ntrc	201000000	201000000	858974	5.93398
Tomato T1	0time		CFU/mg	Log(CFU/mg)	Ave	SE		T1	0 time	2 dpi
WT1	3000	900000	1698.11	3.22997	3.0766	0.108574		Col-0	3.0766	5.19779	0.108574	0.117626
WT2	1300	390000	735.849	2.86679				prxa	3.24328	4.96323	0.067676	0.0319708
WT3	2400	720000	1358.49	3.13306				prxb	3.17833	4.93992	0.0689635	0.0175255
prxa	3300	990000	1867.92	3.27136	3.24328	0.067676		prxq	2.99438	4.7993	0.0970932	0.13316
prxa	3900	1170000	2207.55	3.34391				prxIIe	3.17833	4.82765	0.0689635	0.0832744
prxa	2300	690000	1301.89	3.11457				ntrc	3.18996	5.57	0.119807	0.0168617
prxb	2500	750000	1415.09	3.15079	3.17833	0.0689635
prxb	2100	630000	1188.68	3.07506
prxb	3600	1080000	2037.74	3.30915
prxq	1700	510000	962.264	2.98329	2.99438	0.0970932
prxq	1200	360000	679.245	2.83203
prxq	2600	780000	1471.7	3.16782
prxIIe	2500	750000	1415.09	3.15079	3.17833	0.0689635
prxIIe	3600	1080000	2037.74	3.30915
prxIIe	2100	630000	1188.68	3.07506
ntrc	4000	1200000	2264.15	3.35491	3.18996	0.119807
ntrc	1600	480000	905.66	2.95697
ntrc	3200	960000	1811.32	3.258
Tomato T1	2dpi
WT1	45000000	45000000	127841	5.10667	5.19779	0.117626
WT2	40000000	40000000	113636	5.05552
WT3	95000000	95000000	269886	5.43118
prxa	33000000	33000000	79518.1	4.90047	4.96323	0.0319708
prxa	40000000	40000000	96385.5	4.98401
prxa	42000000	42000000	101205	5.0052
prxb	40000000	40000000	81135.9	4.90921	4.93992	0.0175255
prxb	43000000	43000000	87221.1	4.94062
prxb	46000000	46000000	93306.3	4.96991
prxq	32000000	32000000	64908.7	4.8123	4.7993	0.13316
prxq	18000000	18000000	36511.2	4.56243
prxq	52000000	52000000	105477	5.02316
prxIIe	23000000	23000000	46653.1	4.66888	4.82765	0.0832744
prxIIe	36000000	36000000	73022.3	4.86346
prxIIe	44000000	44000000	89249.5	4.95061
ntrc	119000000	119000000	345930	5.53899	5.57	0.0168617
ntrc	136000000	136000000	395349	5.59698
ntrc	129000000	129000000	375000	5.57403
Glycinea	0time		CFU/mg	Log(CFU/mg)	Ave	SE		Glycinea	0 time	2 dpi
WT1	3000	900000	1698.11	3.22997	3.0766	0.108574		Col-0	3.0766	4.49602	0.108574	0.0656985
WT2	1300	390000	735.849	2.86679				prxa	3.26259	4.40031	0.0621748	0.0873171
WT3	2400	720000	1358.49	3.13306				prxb	3.17524	4.52456	0.0780887	0.0873171
prxa	3300	990000	1867.92	3.27136	3.26259	0.0621748		prxq	3.14254	4.38691	0.112324	0.159677
prxa	4100	1230000	2320.75	3.36563				prxIIe	3.12046	4.45253	0.102444	0.0654721
prxa	2500	750000	1415.09	3.15079				ntrc	3.19296	6.08338	0.111911	0.0365937
prxb	2500	750000	1415.09	3.15079	3.17524	0.0780887
prxb	2000	600000	1132.08	3.05388
prxb	3700	1110000	2094.34	3.32105
prxq	4100	1230000	2320.75	3.36563	3.14254	0.112324
prxq	2000	600000	1132.08	3.05388
prxq	1800	540000	1018.87	3.00812
prxIIe	3600	1080000	2037.74	3.30915	3.12046	0.102444
prxIIe	1600	480000	905.66	2.95697
prxIIe	2200	660000	1245.28	3.09527
ntrc	4100	1230000	2320.75	3.36563	3.19296	0.111911
ntrc	1700	510000	962.264	2.98329
ntrc	3000	900000	1698.11	3.22997
Glycinea	2dpi
WT1	10000000	10000000	41841	4.6216	4.49602	0.0656985
WT2	7000000	7000000	29288.7	4.4667
WT3	6000000	6000000	25104.6	4.39975
prxa	6000000	6000000	18126.9	4.25832	4.40031	0.0873171
prxa	8000000	8000000	24169.2	4.38326
prxa	12000000	12000000	36253.8	4.55935
prxb	15000000	15000000	34802.8	4.54161	4.52456	0.0873171
prxb	20000000	20000000	46403.7	4.66655
prxb	10000000	10000000	23201.9	4.36552
prxq	9200000	9200000	21345.7	4.32931	4.38691	0.159677
prxq	21000000	21000000	48723.9	4.68774
prxq	6000000	6000000	13921.1	4.14367
prxIIe	12000000	12000000	27842.2	4.4447	4.45253	0.0654721
prxIIe	16000000	16000000	37123	4.56964
prxIIe	9500000	9500000	22041.8	4.34325
ntrc	470000000	470000000	1.24668e+06	6.09576	6.08338	0.0365937
ntrc	520000000	520000000	1.37931e+06	6.13966
ntrc	390000000	390000000	1.03448e+06	6.01472

## Sheet: Fig. 1C (Ion leakage)
mock	%	Ave	SE				mock	Tabaci	Glycinea	Tomato T1
WT1	25.5	22.7667	1.50702			Col-0	22.7667	35.4	26.8333	27.8	1.50702	2.10792	1.76383	1.85203
WT2	20.3					prxa	22.5333	35.6667	27.1333	28.1667	1.54955	2.59636	1.84602	2.4037
WT3	22.5					prxb	21.1667	37.7333	29.2333	26.4667	3.1798	2.66229	2.06908	1.60451
prxa	24.6	22.5333	1.54955			prxq	21.9	38.3	27.8333	27.0667	2.59294	2.31157	1.83151	1.98018
prxa	19.5					prxIIe	23.4	35.9333	27.7333	28.9	2.0108	2.28133	2.54646	1.75784
prxa	23.5					ntrc	22.6333	47.4	36.9333	41.3333	1.44029	2.57099	2.22136	2.70883
prxb	27.5	21.1667	3.1798
prxb	18.5
prxb	17.5
prxq	22.6	21.9	2.59294
prxq	26
prxq	17.1
prxIIe	19.5	23.4	2.0108
prxIIe	24.5
prxIIe	26.2
ntrc	23.6	22.6333	1.44029
ntrc	24.5
ntrc	19.8
Tabaci	%	Ave	SE
WT1	39.5	35.4	2.10792
WT2	34.2
WT3	32.5
prxa	38.7	35.6667	2.59636
prxa	37.8
prxa	30.5
prxb	39.5	37.7333	2.66229
prxb	41.2
prxb	32.5
prxq	42.2	38.3	2.31157
prxq	34.2
prxq	38.5
prxIIe	35.2	35.9333	2.28133
prxIIe	32.4
prxIIe	40.2
ntrc	51.2	47.4	2.57099
ntrc	48.5
ntrc	42.5
Glycinea	%	Ave	SE
WT1	29.5	26.8333	1.76383
WT2	27.5
WT3	23.5
prxa	30.6	27.1333	1.84602
prxa	24.3
prxa	26.5
prxb	32.5	29.2333	2.06908
prxb	29.8
prxb	25.4
prxq	27.4	27.8333	1.83151
prxq	31.2
prxq	24.9
prxIIe	32.6	27.7333	2.54646
prxIIe	24
prxIIe	26.6
ntrc	38.9	36.9333	2.22136
ntrc	39.4
ntrc	32.5
Tomato T1	%	Ave	SE
WT1	30.6	27.8	1.85203
WT2	24.3
WT3	28.5
prxa	31.5	28.1667	2.4037
prxa	23.5
prxa	29.5
prxb	24.3	26.4667	1.60451
prxb	29.6
prxb	25.5
prxq	24.7	27.0667	1.98018
prxq	25.5
prxq	31
prxIIe	31.6	28.9	1.75784
prxIIe	29.5
prxIIe	25.6
ntrc	46.6	41.3333	2.70883
ntrc	37.6
ntrc	39.8

## Sheet: Fig. 2B and S1 (DAB staining)
24h	Col-0		Ave	SE		prxa		Ave	SE		prxb		Ave	SE		prxe		Ave	SE		prxIIe		Ave	SE		ntrc		Ave	SE
	104.048	104.172	100	1.12011		104.769	100.739	100.029	0.820715		104.442	100.425	98.8069	0.922985		104.387	100.372	101.545	0.931268		102.356	98.4192	101.791	1.27547		104.727	100.699	100.009	0.974379
	108.413					107.094	102.975				108.541	104.366				101.739	97.826				109.262	105.06				112.026	107.717
	103.174					106.695	102.591				105.261	101.212				103.302	99.3288				98.1	94.3269				106.097	102.016
	104.794					104.452	100.435				101.834	97.9173				103.096	99.1308				110.347	106.103				100.851	96.9721
	104.421					107.318	103.19				103.217	99.2471				111.125	106.851				108.452	104.281				103.185	99.2163
	101.979					99.666	95.8327				98.95	95.1442				102.499	98.5567				107.403	103.272				103.421	99.4433
	101.682					101.589	97.6817				98.057	94.2856				106.805	102.697				109.625	105.409				103.113	99.1471
	105.293					100.504	96.6385				101.414	97.5135				107.767	103.622				100.359	96.499				101.14	97.25
	105.285					103.892	99.8962				102.287	98.3529				106.786	102.679				106.606	102.506				103.043	99.0798
	102.631					104.327	100.314				103.589	99.6048				108.566	104.39				106.119	102.038				102.49	98.5481
TB	132.24	127.154	115.703	1.77931		121.267	116.603	116.6	1.65027		130.109	125.105	117.632	1.35466		131.842	126.771	120.362	4.08527		118.732	114.165	117.863	2.10124		153.966	148.044	130.092	4.84731
	124.188	119.412				135.633	130.416				124.862	120.06				125.336	120.515				126.659	121.788				155.889	149.893
	113.248	108.892				117.119	112.614				116.523	112.041				115.139	110.711				118.534	113.975				125.375	120.553
	116.659	112.172				120.13	115.51				122.097	117.401				117.239	112.73				119.333	114.743				142.354	136.879
	114.359	109.961				117.46	112.942				119.059	114.48				113.898	109.517				123.004	118.273				137.785	132.486
	121.372	116.704				123.608	118.854				124.415	119.63				121.072	116.415				122.311	117.607				127.595	122.688
	122.234	117.533				119.002	114.425				122.833	118.109				118.116	113.573				114.355	109.957				116.815	112.322
	118.602	114.04				120.852	116.204				116.616	112.131				118.041	113.501				123.212	118.473				120.93	116.279
	124.921	120.116				117.638	113.113				119.716	115.112				132.456	127.362				139.776	134.4				116.737	112.247
	115.493	111.051				119.933	115.32				127.142	122.252				158.622	152.521				119.854	115.244				155.507	149.526
Gly	123.403	118.657	120.605	2.28582		140.992	135.569	122.86	2.59699		111.561	107.27	116.034	1.57338		125.566	120.737	117.858	0.760236		119.617	115.016	117.145	0.67371		125.501	120.674	120.133	1.77304
	125.764	120.927				142.025	136.562				122.617	117.901				124.977	120.17				125.696	120.862				125.354	120.533
	125.723	120.888				134.894	129.706				122.275	117.572				124.539	119.749				120.639	115.999				133.901	128.751
	124.363	119.58				123.01	118.279				119.591	114.991				125.508	120.681				125.56	120.731				130.183	125.176
	145.958	140.344				121.33	116.663				124.948	120.142				122.314	117.61				120.979	116.326				131.547	126.487
	125.123	120.311				125.469	120.643				130.142	125.137				118.324	113.773				122.927	118.199				123.518	118.767
	120.976	116.323				127.84	122.923				122.833	118.109				121.124	116.465				120.091	115.472				117.283	112.772
	121.005	116.351				123.238	118.498				119.889	115.278				119.92	115.308				120.245	115.62				116.248	111.777
	122.167	117.468				119.257	114.67				117.315	112.803				121.307	116.641				120.594	115.956				120.715	116.072
	119.807	115.199				119.689	115.086				115.58	111.135				122.146	117.448				121.959	117.268				125.133	120.32
T1	130.098	125.094	117.879	1.56091		114.743	110.33	114.593	1.22846		114.145	109.755	115.007	1.65624		112.527	108.199	115.483	1.78456		128.888	123.931	111.033	3.47808		116.626	112.14	123.769	2.71122
	127.492	122.588				117.463	112.945				115.218	110.787				111.016	106.746				112.004	107.696				130.506	125.487
	115.363	110.926				113.051	108.703				115.634	111.187				122.964	118.235				97.642	93.8865				138.992	133.646
	118.68	114.115				122.978	118.248				118.424	113.869				123.41	118.663				96.168	92.4692				140.756	135.342
	116.192	111.723				120.324	115.696				122.44	117.731				118.368	113.815				127.118	122.229				127.011	122.126
	126.073	121.224				124.145	119.37				119.627	115.026				121.753	117.07				112.839	108.499				130.205	125.197
	123.581	118.828				117.718	113.19				120.71	116.067				128.986	124.025				119.787	115.18				116.702	112.213
	120.269	115.643				125.273	120.455				113.269	108.913				126.485	121.62				113.293	108.936				121.78	117.096
	127.652	122.742				116.546	112.063				128.413	123.474				115.061	110.636				123.378	118.633				125.519	120.691
	120.541	115.905				119.523	114.926				128.197	123.266				120.454	115.821				123.631	118.876				139.1	133.75
		Col-0	prxa	prxb	prxq	prxIIe	ntrc
	mock	100	100.029	98.8069	101.545	101.791	100.009
	Tabaci	115.703	116.6	117.632	120.362	117.863	130.092
	Glycinea	120.605	122.86	116.034	117.858	117.145	120.133
	Tomato T1	117.879	114.593	115.007	115.483	111.033	123.769
	mock	1.12011	0.820715	0.922985	0.931268	1.27547	0.974379
	Tabaci	1.77931	1.65027	1.35466	4.08527	2.10124	4.84731
	Glycinea	2.28582	2.59699	1.57338	0.760236	0.67371	1.77304
	Tomato T1	1.56091	1.22846	1.65624	1.78456	3.47808	2.71122
48h	Col-0		Ave	SE		prxa		Ave	SE		prxb		Ave	SE		prxq		Ave	SE		prxIIe		Ave	SE		ntrc		Ave	SE
	52.653	55.9324	100	3.97879		58.132	103.933	95.8552	2.71057		49.439	88.3906	88.4664	2.3249		59.017	105.515	90.7878	4.46149		49.747	88.9413	91.3996	1.31101		54.677	97.7555	111.471	4.90721
	51.52					50.81	90.8418				42.189	75.4286				50.956	91.1028				48.74	87.1409				74.49	133.179
	58.183					49.676	88.8144				43.758	78.2337				48.877	87.3858				50.938	91.0706				74.375	132.973
	61.494					64.469	115.262				53.177	95.0737				49.221	88.0009				51.528	92.1255				54.216	96.9313
	55.779					50.886	90.9777				54.82	98.0112				64.255	114.88				54.068	96.6667				58.326	104.279
	49.287					52.377	93.6434				49.194	87.9526				45.583	81.4966				48.702	87.073				63.431	113.407
	47.409					54.807	97.9879				49.988	89.3722				39.455	70.5405				51.586	92.2292				53.308	95.3079
	69.227					53.481	95.6172				50.787	90.8007				59.991	107.256				47.994	85.8072				69.215	123.748
	63.371					53.789	96.1679				53.807	96.2001				43.99	78.6485				54	96.5451				68.122	121.793
	50.401					47.714	85.3065				47.655	85.2011				46.453	83.052				53.917	96.3967				53.326	95.3401
TB	88.169	157.635	163.992	10.6525		136.098	243.326	170.968	12.2126		109.978	196.627	156.84	6.88418		84.358	150.821	150.166	4.99356		82.93	148.268	153.663	6.5707		147.605	263.899	238.488	6.00813
	113.565	203.04				110.059	196.771				99.834	178.49				87.804	156.982				76.412	136.615				133.225	238.189
	129.198	230.99				115.342	206.217				75.923	135.741				91.797	164.121				90.552	161.895				142.699	255.128
	108.296	193.619				100.803	180.223				94.604	169.14				76.84	137.38				80.056	143.13				138.302	247.266
	84.528	151.125				103.346	184.769				81.349	145.442				80.338	143.634				100.465	179.619				125.467	224.319
	73.521	131.446				64.983	116.181				79.095	141.412				77.848	139.182				70.169	125.453				137.01	244.956
	86.995	155.536				75.664	135.278				98.212	175.591				104.627	187.06				78.861	140.993				112.682	201.461
	81.437	145.599				89.599	160.192				83.056	148.494				79.114	141.446				105.724	189.021				120.927	216.202
	74.045	132.383				83.88	149.967				72.407	129.454				81.454	145.629				95.977	171.595				137.321	245.512
	77.491	138.544				76.49	136.754				82.787	148.013				75.733	135.401				78.33	140.044				138.682	247.946
Gly	96.525	172.574	178.265	11.7906		111.64	199.598	167.587	8.25479		118.55	211.952	180.345	9.60441		69.56	124.364	157.803	9.18363		73.327	131.099	160.371	4.67003		138.699	247.976	261.367	7.80528
	76.315	136.441				111.389	199.149				111.258	198.915				99.168	177.3				88.39	158.03				127.829	228.542
	93.752	167.617				92.823	165.956				104.641	187.085				72.619	129.834				87.281	156.047				140.751	251.645
	84.536	151.14				82.146	146.867				123.958	221.621				117.783	210.581				95.631	170.976				148.798	266.032
	110.665	197.855				94.519	168.988				104.663	187.124				77.665	138.855				81.659	145.996				134.084	239.725
	93.035	166.335				83.771	149.772				97.681	174.641				105.865	189.273				92.313	165.044				135.622	242.475
	152.826	273.233				76.251	136.327				110.632	197.796				84.266	150.657				98.238	175.637				147.941	264.5
	96.939	173.315				78.777	140.843				86.123	153.977				86.536	154.715				86.167	154.056				173.952	311.004
	102.297	182.894				116.238	207.819				78.363	140.103				71.903	128.553				101.465	181.406				159.879	285.843
	90.187	161.243				89.8	160.551				72.842	130.232				97.263	173.894				92.521	165.416				154.331	275.924
T1	69.499	124.255	124.033	2.97003		65.435	116.989	120.574	5.05789		75.735	135.405	129.28	4.32951		57.663	103.094	125.318	4.55113		73.619	131.621	124.63	3.56458		113.611	203.122	200.193	6.35276
	67.862	121.329				83.601	149.468				78.835	140.947				59.409	106.216				75.095	134.26				99.953	178.703
	59.891	107.077				78.309	140.007				84.578	151.215				74.877	133.871				63.716	113.916				108.932	194.757
	66.79	119.412				70.284	125.659				71.296	127.468				75.293	134.614				61.22	109.454				107.062	191.413
	78.504	140.355				58.503	104.596				70.924	126.803				72.445	129.522				71.032	126.996				121.854	217.859
	67.485	120.655				62.22	111.241				74.98	134.055				72.086	128.881				78.037	139.52				108.248	193.534
	64.791	115.838				72.471	129.569				59.877	107.052				63.992	114.41				77.398	138.378				126.979	227.022
	73.847	132.029				63.353	113.267				63.327	113.221				83.798	149.82				68.85	123.095				99.229	177.409
	71.681	128.156				54.098	96.7203				65.565	117.222				74.516	133.225				66.367	118.656				102.654	183.532
	73.399	131.228				66.125	118.223				77.977	139.413				66.854	119.526				61.75	110.401				131.204	234.576
		Col-0	prxa	prxb	prxq	prxIIe	ntrc
	mock	100	95.8552	88.4664	90.7878	91.3996	111.471
	Tabaci	163.992	170.968	156.84	150.166	153.663	238.488
	Glycinea	178.265	167.587	180.345	157.803	160.371	261.367
	Tomato T1	124.033	120.574	129.28	125.318	124.63	200.193
	mock	3.97879	2.71057	2.3249	4.46149	1.31101	4.90721
	Tabaci	10.6525	12.2126	6.88418	4.99356	6.5707	6.00813
	Glycinea	11.7906	8.25479	9.60441	9.18363	4.67003	7.80528
	Tomato T1	2.97003	5.05789	4.32951	4.55113	3.56458	6.35276

## Sheet: Fig. 3 (Hormone analysis)
		内標添加量	210	200	μl						入力用
		349 -> 275 (m/z)		347 ->273 (m/z)			GA1				d2-GA1	GA1	d7-IAA	d7-IAA	d7-IAA	d2-IAA	IAA	d6-ABA	ABA	d2-JA	JA	d2-GA4	GA4	13C6-JA-IIe	JAIIe	OPDA	d4-SA	SA	d5-tZA	d5-tZA	d2-DHZ	DHZ	tZA	d6-iP	iP
No.	#	d2-GA1	ng/sample	GA1	ng/sample	FWmg	ng/g FW				349 -> 275	347 -> 273	183->135	183->136	183->137	178 -> 132	176 -> 130	269 -> 159	263 -> 153	211 -> 59	209 -> 59	333.2 -> 259	331.2 -> 257	328.4-> 136.2	322.0 -> 130.0	291.4->165.5	141 -> 97	137 -> 93	225 -> 136	225 -> 137	225.2->136	222 -> 136	220 -> 136	210 -> 137	204 -> 136
1	WC1	123	0.21	0	0	135	0			1	123		1607	2840	934	6270	2060	1375	227	1289	186	295		325	123	158	279	92	279	744	766		222	4266	143	1
2	WC2	101	0.21	0	0	121	0			2	101		1331	2238	1529	5243	1822	1186	204	918	58	230	1	222	61	43	297	84	212	414	541		138	5493	147	2
3	WC3	91	0.21	0	0	105	0			3	91		1370	2407	779	5583	1563	985	194	862	87	215		210	102	24	222	45	123	213	306		78	4114	94	3
4	WC4	121	0.21	0	0	112	0			4	121		1761	2943	936	6667	1477	1237	244	1174	81	279		326	106	36	256	144	168	360	577		130	5574	153	4
5	WC5	131	0.21	0	0	95	0			5	131		1928	3321	1053	7509	1865	1471	294	1255	63	301	1	317	93	45	255	91	272	617	700		130	4003	99	5
6	WP1	130	0.21	0	0	104	0			6	130		1779	3010	1016	6649	1359	1428	52	1236	90	321		330	26	31	284	1696	216	469	618		118	1747	70	6
7	WP2	87	0.21	0	0	106	0			7	87		1309	2358	884	4862	1311	1139	170	940	1333	220		228	359	125	264	1871	226	564	589		159	5475	243	7
8	WP3	117	0.21	0	0	123	0			8	117		1815	3127	1043	6466	1341	1362	44	1148	113	287		329	40	17	287	1339	159	284	343		154	5359	198	8
9	WP4	119	0.21	0	0	118	0			9	119		1705	2862	839	6071	1308	1327	54	1137	170	310	2	328	20	10	303	2899	203	451	538		161	4588	179	9
10	WP5	102	0.21	0	0	112	0			10	102		1675	3004	906	6206	1143	1218	86	1053	168	284		305	77	27	238	2581	226	516	594		178	4999	213	10
11	NC1	129	0.21	0	0	103	0			11	129		1885	3233	1238	7146	1576	1420	182	1249	58	303		330	38	40	313	113	275	576	682		137	3602	105	11
12	NC2	114	0.21	0	0	94	0			12	114		1884	3270	1079	7298	1380	1391	234	1159	42	298		327	20	66	308	119	232	542	554		120	5105	131	12
13	NC3	127	0.21	0	0	125	0			13	127		1857	3290	1260	7140	1513	1401	249	1142	105	302		333	33	120	285	232	192	268	330		91	652	26	13
14	NC4	116	0.21	0	0	118	0			14	116		1771	3085	984	6728	1806	1293	224	1124	31	328	3	340	9	35	291	52	227	481	524		143	4248	121	14
15	NC5	112	0.21	0	0	87	0			15	112		1835	3257	976	7165	1195	1299	178	1115	27	308		320	20	62	309	50	251	641	618		112	4171	109	15
16	NP1	94	0.21	0	0	104	0			16	94		1471	2494	888	5337	1064	1154	238	951	2296	268		290	969	1813	274	1823	204	487	498		133	3974	253	16
17	NP2	100	0.21	0	0	123	0			17	100		1446	2483	832	5400	2304	1029	350	931	9153	249		361	4023	4432	249	2656	190	371	417		201	4873	786	17
18	NP3	65	0.21	0	0	122	0			18	65		1056	1761	773	3842	1014	792	147	684	4126	155		191	1316	1041	171	2499	157	305	319		146	3454	330	18
19	NP4	111	0.21	0	0	85	0			19	111		1596	2838	773	6064	999	1350	199	1144	2228	305		348	930	1145	330	1397	239	521	489		94	5337	203	19
20	NP5	60	0.2	0	0	126	0			20	60		921	1583	644	3344	737	707	64	569	528	132		152	253	522	153	1557	146	212	261		80	2385	171	20
21	CC1	105	0.2	0	0	120	0			21	105		1567	2791	888	6269	1581	1265	196	1037	96	289		176	92	119	322	202	217	550	519		147	4348	117	21
22	CC2	78	0.2	0	0	92	0			22	78		1401	2360	734	5206	1008	913	168	781	31	212		224	19	73	236	48	170	312	345		54	3915	90	22
23	CC3	70	0.2	0	0	128	0			23	70		1074	1837	686	4247	1246	644	155	455	56	182		209	128	43	191	147	153	248	256		86	3398	112	23
24	CC4	107	0.2	0	0	105	0			24	107		1685	2935	921	6661	1588	1313	192	1101	113	294		309	156	132	337	284	210	537	559		133	5458	118	24
25	CC5	111	0.2	0	0	130	0			25	111		1730	2959	1005	6615	1971	1258	366	1068	93	297		326	207	152	345	109	190	405	418		119	3249	105	25
26	CP1	83	0.2	0	0	115	0			26	83		1259	2263	936	4699	1098	1014	49	757	46	218		226	10	27	377	1666	353	837	775		222	4751	206	26
27	CP2	110	0.2	0	0	104	0			27	110		1700	2970	878	6400	1581	1215	70	996	87	299		324	43	30	370	2473	200	452	489		121	5202	196	27
28	CP3	63	0.2	0	0	105	0			28	63		1118	1916	604	4029	1049	706	49	595	85	168		169	27	27	242	2053	158	309	299		80	3010	138	28
29	CP4	134	0.2	0	0	95	0			29	134		2133	3603	1001	7621	1598	1425	66	1150	61	300		332	15	14	448	1797	206	439	441		105	5246	189	29
30	CP5	107	0.2	0	0	115	0			30	107		1526	2580	836	5425	1598	1151	138	998	3739	252		324	1375	1237	364	1964	273	635	638		246	5162	302	30
		178 -> 132 (m/z)		176 ->130 (m/z)			IAA				183->135	183->136	183->137		IAA
No.	#	d2-IAA	ng/sample	IAA	ng/sample	FWmg	ng/g FW				d7-IAA	d7-IAA	d7-IAA	ng/sample	ng/g FW
1	WC1	6270	4.2	2060	1.37176	135	10.1612				1607	2840	934	1.60788	11.9102
2	WC2	5243	4.2	1822	1.4514	121	11.995				1331	2238	1529	1.50106	12.4054
3	WC3	5583	4.2	1563	1.16767	105	11.1207				1370	2407	779	1.44087	13.7226
4	WC4	6667	4.2	1477	0.922318	112	8.23498				1761	2943	936	1.09989	9.82048
5	WC5	7509	4.2	1865	1.035	95	10.8948				1928	3321	1053	1.24294	13.0836
6	WP1	6649	4.2	1359	0.850299	104	8.17595				1779	3010	1016	0.983256	9.45438
7	WP2	4862	4.2	1311	1.12435	106	10.6071				1309	2358	884	1.20989	11.414
8	WP3	6466	4.2	1341	0.862903	123	7.01547				1815	3127	1043	0.941053	7.65083
9	WP4	6071	4.2	1308	0.896746	118	7.59954				1705	2862	839	1.0162	8.6119
10	WP5	6206	4.2	1143	0.765396	112	6.83389				1675	3004	906	0.859552	7.67457
11	NC1	7146	4.2	1576	0.918135	103	8.91393				1885	3233	1238	1.04141	10.1108
12	NC2	7298	4.2	1380	0.786044	94	8.36217				1884	3270	1079	0.929889	9.89244
13	NC3	7140	4.2	1513	0.881854	125	7.05483				1857	3290	1260	0.991821	7.93457
14	NC4	6728	4.2	1806	1.11926	118	9.48527				1771	3085	984	1.29884	11.0071
15	NC5	7165	4.2	1195	0.692343	87	7.95796				1835	3257	976	0.827126	9.50719
16	NP1	5337	4.2	1064	0.829178	104	7.97287				1471	2494	888	0.920832	8.85416
17	NP2	5400	4.2	2304	1.78385	123	14.5029				1446	2483	832	2.03251	16.5245
18	NP3	3842	4.2	1014	1.10034	122	9.01917				1056	1761	773	1.1863	9.72373
19	NP4	6064	4.2	999	0.683774	85	8.0444				1596	2838	773	0.8058	9.48
20	NP5	3344	4	737	0.873821	126	6.93509				921	1583	644	0.936468	7.43228
21	CC1	6269	4	1581	1.00102	120	8.34179				1567	2791	888	1.20549	10.0457
22	CC2	5206	4	1008	0.766733	92	8.33405				1401	2360	734	0.896997	9.74996
23	CC3	4247	4	1246	1.16578	128	9.10763				1074	1837	686	1.3856	10.825
24	CC4	6661	4	1588	0.945853	105	9.00812				1685	2935	921	1.14636	10.9177
25	CC5	6615	4	1971	1.18408	130	9.1083				1730	2959	1005	1.38462	10.6509
26	CP1	4699	4	1098	0.926909	115	8.06008				1259	2263	936	0.985195	8.56691
27	CP2	6400	4	1581	0.980367	104	9.42661				1700	2970	878	1.13987	10.9603
28	CP3	4029	4	1049	1.03369	105	9.84468				1118	1916	604	1.15338	10.9846
29	CP4	7621	4	1598	0.830977	95	8.74713				2133	3603	1001	0.94879	9.98727
30	CP5	5425	4	1598	1.17049	115	10.1782				1526	2580	836	1.2934	11.247
	IS	41248		80	0.00193949
		269 -> 159 (m/z)		263 ->153 (m/z)			ABA
No.	#	d6-ABA	ng/sample	ABA	ng/sample	FWmg	ng/g FW	Ave	SE			ABA
1	WC1	1375	4.2	227	0.692097	135	5.12664	7.03209	0.663565		WT_mock	7.03209	0.663565
2	WC2	1186	4.2	204	0.721143	121	5.95986				ntrc_mock	6.28674	0.377574
3	WC3	985	4.2	194	0.825923	105	7.86594				Comp_mock	7.03098	0.724127
4	WC4	1237	4.2	244	0.827171	112	7.38546				WT_Pta	2.50529	0.888391
5	WC5	1471	4.2	294	0.838144	95	8.82257				ntrc_Pta	7.28645	1.41568
6	WP1	1428	4.2	52	0.151656	104	1.45823	2.50529	0.888391		Comp_Pta	2.52071	0.439467
7	WP2	1139	4.2	170	0.625581	106	5.90171
8	WP3	1362	4.2	44	0.134398	123	1.09267
9	WP4	1327	4.2	54	0.169627	118	1.43752
10	WP5	1218	4.2	86	0.295267	112	2.63631
11	NC1	1420	4.2	182	0.537025	103	5.21383	6.28674	0.377574
12	NC2	1391	4.2	234	0.705257	94	7.50274
13	NC3	1401	4.2	249	0.745182	125	5.96146
14	NC4	1293	4.2	224	0.726325	118	6.1553
15	NC5	1299	4.2	178	0.574235	87	6.6004
16	NP1	1154	4.2	238	0.86492	104	8.31653	7.28645	1.41568
17	NP2	1029	4.2	350	1.42729	123	11.604
18	NP3	792	4.2	147	0.778261	122	6.37918
19	NP4	1350	4.2	199	0.617826	85	7.26854
20	NP5	707	4	64	0.36087	126	2.86404
21	CC1	1265	4	196	0.618539	120	5.15449	7.03098	0.724127
22	CC2	913	4	168	0.734811	92	7.98708
23	CC3	644	4	155	0.961509	128	7.51179
24	CC4	1313	4	192	0.583696	105	5.55901
25	CC5	1258	4	366	1.16253	130	8.94252
26	CP1	1014	4	49	0.19207	115	1.67018	2.52071	0.439467
27	CP2	1215	4	70	0.229229	104	2.20412
28	CP3	706	4	49	0.276397	105	2.63235
29	CP4	1425	4	66	0.184039	95	1.93726
30	CP5	1151	4	138	0.478359	115	4.15965
	IS	19612		6	0.000305935
		211 -> 59 (m/z)		209 ->59 (m/z)			JA
No.	#	d2-JA	ng/sample	JA	ng/sample	FWmg	ng/g FW	Ave	SE			JA
1	WC1	1289	4.2	186	0.547763	135	4.0575	2.5847	0.498172		WT_mock	2.5847	0.498172
2	WC2	918	4.2	58	0.207071	121	1.71133				ntrc_mock	1.18729	0.3924
3	WC3	862	4.2	87	0.36561	105	3.482				Comp_mock	2.55831	0.422282
4	WC4	1174	4.2	81	0.23149	112	2.06688				WT_Pta	3.88941	0.743715
5	WC5	1255	4.2	63	0.152549	95	1.60577				ntrc_Pta	183.726	56.871
6	WP1	1236	4.2	90	0.247537	104	2.38016	3.88941	0.743715		Comp_Pta	2.75482	0.771945
7	WP2	940	4.2	1333	5.89767	106	55.6384
8	WP3	1148	4.2	113	0.355127	123	2.88721
9	WP4	1137	4.2	170	0.56968	118	4.8278
10	WP5	1053	4.2	168	0.611797	112	5.46248
11	NC1	1249	4.2	58	0.136748	103	1.32765	1.18729	0.3924
12	NC2	1159	4.2	42	0.0939121	94	0.999065
13	NC3	1142	4.2	105	0.327877	125	2.62301
14	NC4	1124	4.2	31	0.0575482	118	0.487697
15	NC5	1115	4.2	27	0.0434159	87	0.499034
16	NP1	951	4.2	2296	10.0818	104	96.9401	183.726	56.871
17	NP2	931	4.2	9153	41.2334	123	335.231
18	NP3	684	4.2	4126	25.2768	122	207.187
19	NP4	1144	4.2	2228	8.12143	85	95.5463
20	NP5	569	4	528	3.65626	126	29.018
21	CC1	1037	4	96	0.314786	120	2.62322	2.55831	0.422282
22	CC2	781	4	31	0.103258	92	1.12237
23	CC3	455	4	56	0.436795	128	3.41246
24	CC4	1101	4	113	0.355023	105	3.38118
25	CC5	1068	4	93	0.292802	130	2.25232
26	CP1	757	4	46	0.187552	115	1.63089	2.75482	0.771945
27	CP2	996	4	87	0.293885	104	2.82582
28	CP3	595	4	85	0.515916	105	4.91349
29	CP4	1150	4	61	0.156661	95	1.64907
30	CP5	998	4	3739	14.9305	115	129.83
	IS	12898		179	0.0138781
		333.2 -> 259 (m/z)		331.2 ->257 (m/z)			GA4
No.	#	d2-GA4	ng/sample	GA4	ng/sample	FWmg	ng/g FW
1	WC1	295	0.21	0	-0.00104391	135	-0.00773267
2	WC2	230	0.21	1	-0.000130867	121	-0.00108155
3	WC3	215	0.21	0	-0.00104391	105	-0.009942
4	WC4	279	0.21	0	-0.00104391	112	-0.00932063
5	WC5	301	0.21	1	-0.000346236	95	-0.00364459
6	WP1	321	0.21	0	-0.00104391	104	-0.0100376
7	WP2	220	0.21	0	-0.00104391	106	-0.00984821
8	WP3	287	0.21	0	-0.00104391	123	-0.00848708
9	WP4	310	0.21	2	0.000310928	118	0.00263498
10	WP5	284	0.21	0	-0.00104391	112	-0.00932063
11	NC1	303	0.21	0	-0.00104391	103	-0.0101351
12	NC2	298	0.21	0	-0.00104391	94	-0.0111054
13	NC3	302	0.21	0	-0.00104391	125	-0.00835128
14	NC4	328	0.21	3	0.000876821	118	0.00743069
15	NC5	308	0.21	0	-0.00104391	87	-0.011999
16	NP1	268	0.21	0	-0.00104391	104	-0.0100376
17	NP2	249	0.21	0	-0.00104391	123	-0.00848708
18	NP3	155	0.21	0	-0.00104391	122	-0.00855664
19	NP4	305	0.21	0	-0.00104391	85	-0.0122813
20	NP5	132	0.2	0	-0.0009942	126	-0.00789048
21	CC1	289	0.2	0	-0.0009942	120	-0.008285
22	CC2	212	0.2	0	-0.0009942	92	-0.0108065
23	CC3	182	0.2	0	-0.0009942	128	-0.00776719
24	CC4	294	0.2	0	-0.0009942	105	-0.00946858
25	CC5	297	0.2	0	-0.0009942	130	-0.0076477
26	CP1	218	0.2	0	-0.0009942	115	-0.00864522
27	CP2	299	0.2	0	-0.0009942	104	-0.00955962
28	CP3	168	0.2	0	-0.0009942	105	-0.00946858
29	CP4	300	0.2	0	-0.0009942	95	-0.0104653
30	CP5	252	0.2	0	-0.0009942	115	-0.00864522
	IS	1207		6	0.004971
		328.4-> 136.2(m/z)		322.0 ->130.0 (m/z)			JAIIe
No.	#	13C6-JAIIe	ng/sample	JAIIe	ng/sample	FWmg	ng/g FW	Ave	SE			JA-Ile
1	WC1	325	0.21	123	0.0789103	135	0.58452	0.653981	0.0830103		WT_mock	0.653981	0.0830103
2	WC2	222	0.21	61	0.057136	121	0.472199				ntrc_mock	0.141698	0.0300735
3	WC3	210	0.21	102	0.101433	105	0.966032				Comp_mock	0.785435	0.15285
4	WC4	326	0.21	106	0.0677155	112	0.604603				WT_Pta	0.232157	0.0812805
5	WC5	317	0.21	93	0.0610422	95	0.642549				ntrc_Pta	11.0536	2.92405
6	WP1	330	0.21	26	0.0159788	104	0.153642	0.232157	0.0812805		Comp_Pta	0.177725	0.0569324
7	WP2	228	0.21	359	0.330091	106	3.11407
8	WP3	329	0.21	40	0.0249652	123	0.202969
9	WP4	328	0.21	20	0.0122382	118	0.103714
10	WP5	305	0.21	77	0.0524497	112	0.468301
11	NC1	330	0.21	38	0.0236152	103	0.229273	0.141698	0.0300735
12	NC2	327	0.21	20	0.0122774	94	0.13061
13	NC3	333	0.21	33	0.0202441	125	0.161953
14	NC4	340	0.21	9	0.00499216	118	0.0423064
15	NC5	320	0.21	20	0.0125583	87	0.144349
16	NP1	290	0.21	969	0.701123	104	6.74157	11.0536	2.92405
17	NP2	361	0.21	4023	2.33968	123	19.0218
18	NP3	191	0.21	1316	1.44634	122	11.8553
19	NP4	348	0.21	930	0.56064	85	6.59577
20	NP5	152	0.2	253	0.332355	126	2.63774
21	CC1	176	0.2	92	0.104006	120	0.866715	0.785435	0.15285
22	CC2	224	0.2	19	0.0164246	92	0.178528
23	CC3	209	0.2	128	0.121948	128	0.952722
24	CC4	309	0.2	156	0.100431	105	0.956488
25	CC5	326	0.2	207	0.126454	130	0.972724
26	CP1	226	0.2	10	0.00830987	115	0.0722598	0.177725	0.0569324
27	CP2	324	0.2	43	0.0260035	104	0.250034
28	CP3	169	0.2	27	0.031413	105	0.299171
29	CP4	332	0.2	15	0.00849646	95	0.0894364
30	CP5	324	0.2	1375	0.848226	115	7.37588
	IS	6300		17	0.00269841
		141 -> 97 (m/z)		137 ->93 (m/z)			SA
No.	#	d4-SA	ng/sample	SA	ng/sample	FWmg	ng/g FW	Ave	SE			SA
1	WC1	279	14.952	92	4.92851	135	36.5075	46.3022	8.52867		WT_mock	46.3022	8.52867
2	WC2	297	14.952	84	4.22695	121	34.9335				ntrc_mock	52.3193	13.407
3	WC3	222	14.952	45	3.02891	105	28.8468				Comp_mock	68.0728	15.7219
4	WC4	256	14.952	144	8.4086	112	75.0768				WT_Pta	1017.08	150.245
5	WC5	255	14.952	91	5.33392	95	56.1465				ntrc_Pta	1187.79	177.066
6	WP1	284	14.952	1696	89.2889	104	858.547	1017.08	150.245		Comp_Pta	776.434	112.729
7	WP2	264	14.952	1871	105.965	106	999.667
8	WP3	287	14.952	1339	69.7567	123	567.128
9	WP4	303	14.952	2899	143.054	118	1212.32
10	WP5	238	14.952	2581	162.146	112	1447.73
11	NC1	313	14.952	113	5.39611	103	52.3894	52.3193	13.407
12	NC2	308	14.952	119	5.77501	94	61.4363
13	NC3	285	14.952	232	12.1696	125	97.3565
14	NC4	291	14.952	52	2.66994	118	22.6266
15	NC5	309	14.952	50	2.41752	87	27.7876
16	NP1	274	14.952	1823	99.478	104	956.519	1187.79	177.066
17	NP2	249	14.952	2656	159.486	123	1296.63
18	NP3	171	14.952	2499	218.507	122	1791.04
19	NP4	330	14.952	1397	63.2949	85	744.646
20	NP5	153	14.24	1557	144.911	126	1150.09
21	CC1	322	14.24	202	8.93136	120	74.428	68.0728	15.7219
22	CC2	236	14.24	48	2.89447	92	31.4616
23	CC3	191	14.24	147	10.9578	128	85.6076
24	CC4	337	14.24	284	11.9987	105	114.273
25	CC5	345	14.24	109	4.49721	130	34.5939
26	CP1	377	14.24	1666	62.9262	115	547.184	776.434	112.729
27	CP2	370	14.24	2473	95.1753	104	915.147
28	CP3	242	14.24	2053	120.803	105	1150.5
29	CP4	448	14.24	1797	57.1171	95	601.233
30	CP5	364	14.24	1964	76.8316	115	668.101
	IS	276000		35	0.000126812
		225 -> 136 (m/z)	225 -> 137 (m/z)		220 ->136 (m/z)			tZ
No.	#	d5-tZ	d5-tZ	ng/sample	tZ	ng/sample	FWmg	ng/g FW
1	WC1	279	744	0.21	222	0.0625947	135	0.463665
2	WC2	212	414	0.21	138	0.0699268	121	0.577908
3	WC3	123	213	0.21	78	0.0768251	105	0.731667
4	WC4	168	360	0.21	130	0.0757623	112	0.67645
5	WC5	272	617	0.21	130	0.0441766	95	0.465017
6	WP1	216	469	0.21	118	0.0527651	104	0.507357
7	WP2	226	564	0.21	159	0.0591343	106	0.557871
8	WP3	159	284	0.21	154	0.113798	123	0.925185
9	WP4	203	451	0.21	161	0.0748966	118	0.634717
10	WP5	226	516	0.21	178	0.0723723	112	0.646181
11	NC1	275	576	0.21	137	0.0498764	103	0.484237
12	NC2	232	542	0.21	120	0.0464253	94	0.493887
13	NC3	192	268	0.21	91	0.0712229	125	0.569783
14	NC4	227	481	0.21	143	0.0623612	118	0.528485
15	NC5	251	641	0.21	112	0.0366253	87	0.420981
16	NP1	204	487	0.21	133	0.0572825	104	0.550793
17	NP2	190	371	0.21	201	0.1137	123	0.924393
18	NP3	157	305	0.21	146	0.100451	122	0.823371
19	NP4	239	521	0.21	94	0.0378181	85	0.444919
20	NP5	146	212	0.2	80	0.0753939	126	0.598364
21	CC1	217	550	0.2	147	0.0533903	120	0.444919
22	CC2	170	312	0.2	54	0.0345442	92	0.37548
23	CC3	153	248	0.2	86	0.0692803	128	0.541252
24	CC4	210	537	0.2	133	0.0494703	105	0.471146
25	CC5	190	405	0.2	119	0.0586977	130	0.451521
26	CP1	353	837	0.2	222	0.0529811	115	0.460705
27	CP2	200	452	0.2	121	0.0534733	104	0.514167
28	CP3	158	309	0.2	80	0.0517103	105	0.492479
29	CP4	206	439	0.2	105	0.0477683	95	0.502824
30	CP5	273	635	0.2	246	0.0774144	115	0.673169
	IS	15618	43389		10	0.000230473
		225.2->136		222 ->136 (m/z)			DHZ
No.	#	d2-DHZ	ng/sample	DHZ	ng/sample	FWmg	ng/g FW
1	WC1	766	0.21	0	-0.000895113	135	-0.00663047
2	WC2	541	0.21	0	-0.000895113	121	-0.00739763
3	WC3	306	0.21	0	-0.000895113	105	-0.00852489
4	WC4	577	0.21	0	-0.000895113	112	-0.00799208
5	WC5	700	0.21	0	-0.000895113	95	-0.00942225
6	WP1	618	0.21	0	-0.000895113	104	-0.00860686
7	WP2	589	0.21	0	-0.000895113	106	-0.00844447
8	WP3	343	0.21	0	-0.000895113	123	-0.00727734
9	WP4	538	0.21	0	-0.000895113	118	-0.00758571
10	WP5	594	0.21	0	-0.000895113	112	-0.00799208
11	NC1	682	0.21	0	-0.000895113	103	-0.00869042
12	NC2	554	0.21	0	-0.000895113	94	-0.00952248
13	NC3	330	0.21	0	-0.000895113	125	-0.00716091
14	NC4	524	0.21	0	-0.000895113	118	-0.00758571
15	NC5	618	0.21	0	-0.000895113	87	-0.0102887
16	NP1	498	0.21	0	-0.000895113	104	-0.00860686
17	NP2	417	0.21	0	-0.000895113	123	-0.00727734
18	NP3	319	0.21	0	-0.000895113	122	-0.007337
19	NP4	489	0.21	0	-0.000895113	85	-0.0105307
20	NP5	261	0.2	0	-0.000852489	126	-0.00676579
21	CC1	519	0.2	0	-0.000852489	120	-0.00710407
22	CC2	345	0.2	0	-0.000852489	92	-0.00926618
23	CC3	256	0.2	0	-0.000852489	128	-0.00666007
24	CC4	559	0.2	0	-0.000852489	105	-0.00811894
25	CC5	418	0.2	0	-0.000852489	130	-0.00655761
26	CP1	775	0.2	0	-0.000852489	115	-0.00741295
27	CP2	489	0.2	0	-0.000852489	104	-0.00819701
28	CP3	299	0.2	0	-0.000852489	105	-0.00811894
29	CP4	441	0.2	0	-0.000852489	95	-0.00897357
30	CP5	638	0.2	0	-0.000852489	115	-0.00741295
	IS	13138		56	0.00426244
		210 -> 137 (m/z)		204 ->136 (m/z)			iP
No.	#	d6-iP	ng/sample	iP	ng/sample	FWmg	ng/g FW
1	WC1	4266	0.21	143	0.00695234	135	0.0514989
2	WC2	5493	0.21	147	0.00553284	121	0.045726
3	WC3	4114	0.21	94	0.00471121	105	0.0448687
4	WC4	5574	0.21	153	0.00567723	112	0.0506895
5	WC5	4003	0.21	99	0.00510657	95	0.0537534
6	WP1	1747	0.21	70	0.00832739	104	0.080071
7	WP2	5475	0.21	243	0.00923351	106	0.0871086
8	WP3	5359	0.21	198	0.00767187	123	0.062373
9	WP4	4588	0.21	179	0.00810608	118	0.0686956
10	WP5	4999	0.21	213	0.00886075	112	0.0791139
11	NC1	3602	0.21	105	0.00603456	103	0.058588
12	NC2	5105	0.21	131	0.0053018	94	0.0564021
13	NC3	652	0.21	26	0.0082872	125	0.0662976
14	NC4	4248	0.21	121	0.0058946	118	0.0499543
15	NC5	4171	0.21	109	0.00540086	87	0.0620788
16	NP1	3974	0.21	253	0.0132824	104	0.127715
17	NP2	4873	0.21	786	0.0337853	123	0.274677
18	NP3	3454	0.21	330	0.0199767	122	0.163743
19	NP4	5337	0.21	203	0.0079006	85	0.0929482
20	NP5	2385	0.2	171	0.0142567	126	0.113149
21	CC1	4348	0.2	117	0.00529889	120	0.0441574
22	CC2	3915	0.2	90	0.00451481	92	0.049074
23	CC3	3398	0.2	112	0.00650922	128	0.0508533
24	CC4	5458	0.2	118	0.00424104	105	0.0403908
25	CC5	3249	0.2	105	0.00638064	130	0.0490818
26	CP1	4751	0.2	206	0.00858897	115	0.0746867
27	CP2	5202	0.2	196	0.00745267	104	0.0716603
28	CP3	3010	0.2	138	0.00908654	105	0.0865385
29	CP4	5246	0.2	189	0.0071226	95	0.0749747
30	CP5	5162	0.2	302	0.011618	115	0.101026
	IS	67558		28	0.000414459

## Sheet: Fig. 4 (qRT-PCR)
UBQ1		Ct(SDM)					UBQ1		Ct(SDM)					UBQ1		Ct(SDM)					UBQ1		Ct(SDM)					UBQ1		Ct(SDM)					UBQ1		Ct(SDM)					UBQ1		Ct(SDM)					UBQ1
Col-0 WT	0	21.31					Col-0 WT	0	21.31					Col-0 WT	0	21.31					Col-0 WT	0	21.31					Col-0 WT	0	21.31					Col-0 WT	0	21.31					Col-0 WT	0	21.31					Col-0 WT
	0	22.01						0	22.01						0	22.01						0	22.01						0	22.01						0	22.01						0	22.01
	0	21.57						0	21.57						0	21.57						0	21.57						0	21.57						0	21.57						0	21.57
	3	20.59						3	20.59						3	20.59						3	20.59						3	20.59						3	20.59						3	20.59
	3	19.78						3	19.78						3	19.78						3	19.78						3	19.78						3	19.78						3	19.78
	3	20.29						3	20.29						3	20.29						3	20.29						3	20.29						3	20.29						3	20.29
	6	19.73						6	19.73						6	19.73						6	19.73						6	19.73						6	19.73						6	19.73
	6	19.57						6	19.57						6	19.57						6	19.57						6	19.57						6	19.57						6	19.57
	6	20.42						6	20.42						6	20.42						6	20.42						6	20.42						6	20.42						6	20.42
	12	20.83						12	20.83						12	20.83						12	20.83						12	20.83						12	20.83						12	20.83
	12	20.73						12	20.73						12	20.73						12	20.73						12	20.73						12	20.73						12	20.73
	12	20.67						12	20.67						12	20.67						12	20.67						12	20.67						12	20.67						12	20.67
	24	20.1						24	20.1						24	20.1						24	20.1						24	20.1						24	20.1						24	20.1
	24	19.69						24	19.69						24	19.69						24	19.69						24	19.69						24	19.69						24	19.69
	24	19.95						24	19.95						24	19.95						24	19.95						24	19.95						24	19.95						24	19.95
ntrc	0	22.12					ntrc	0	22.12					ntrc	0	22.12					ntrc	0	22.12					ntrc	0	22.12					ntrc	0	22.12					ntrc	0	22.12					ntrc
	0	21.8						0	21.8						0	21.8						0	21.8						0	21.8						0	21.8						0	21.8
	0	21.43						0	21.43						0	21.43						0	21.43						0	21.43						0	21.43						0	21.43
	3	20.66						3	20.66						3	20.66						3	20.66						3	20.66						3	20.66						3	20.66
	3	20.82						3	20.82						3	20.82						3	20.82						3	20.82						3	20.82						3	20.82
	3	20.98						3	20.98						3	20.98						3	20.98						3	20.98						3	20.98						3	20.98
	6	20.65						6	20.65						6	20.65						6	20.65						6	20.65						6	20.65						6	20.65
	6	21.05						6	21.05						6	21.05						6	21.05						6	21.05						6	21.05						6	21.05
	6	21.19						6	21.19						6	21.19						6	21.19						6	21.19						6	21.19						6	21.19
	12	21						12	21						12	21						12	21						12	21						12	21						12	21
	12	21.49						12	21.49						12	21.49						12	21.49						12	21.49						12	21.49						12	21.49
	12	21.16						12	21.16						12	21.16						12	21.16						12	21.16						12	21.16						12	21.16
	24	20.53						24	20.53						24	20.53						24	20.53						24	20.53						24	20.53						24	20.53
	24	19.88						24	19.88						24	19.88						24	19.88						24	19.88						24	19.88						24	19.88
	24	19.81						24	19.81						24	19.81						24	19.81						24	19.81						24	19.81						24	19.81
35S-NTRC /ntrc	0	20.69					35S-NTRC /ntrc	0	20.69					35S-NTRC /ntrc	0	20.69					35S-NTRC /ntrc	0	20.69					35S-NTRC /ntrc	0	20.69					35S-NTRC /ntrc	0	20.69					35S-NTRC /ntrc	0	20.69					35S-NTRC /ntrc
	0	21.25						0	21.25						0	21.25						0	21.25						0	21.25						0	21.25						0	21.25
	0	21.87						0	21.87						0	21.87						0	21.87						0	21.87						0	21.87						0	21.87
	3	20.95						3	20.95						3	20.95						3	20.95						3	20.95						3	20.95						3	20.95
	3	21.06						3	21.06						3	21.06						3	21.06						3	21.06						3	21.06						3	21.06
	3	21.98						3	21.98						3	21.98						3	21.98						3	21.98						3	21.98						3	21.98
	6	21.3						6	21.3						6	21.3						6	21.3						6	21.3						6	21.3						6	21.3
	6	21.57						6	21.57						6	21.57						6	21.57						6	21.57						6	21.57						6	21.57
	6	21.03						6	21.03						6	21.03						6	21.03						6	21.03						6	21.03						6	21.03
	12	21.54						12	21.54						12	21.54						12	21.54						12	21.54						12	21.54						12	21.54
	12	21.05						12	21.05						12	21.05						12	21.05						12	21.05						12	21.05						12	21.05
	12	20.68						12	20.68						12	20.68						12	20.68						12	20.68						12	20.68						12	20.68
	24	19.4						24	19.4						24	19.4						24	19.4						24	19.4						24	19.4						24	19.4
	24	19.7						24	19.7						24	19.7						24	19.7						24	19.7						24	19.7						24	19.7
	24	20.15						24	20.15						24	20.15						24	20.15						24	20.15						24	20.15						24	20.15
ICS1				AVE	SE		PR1				AVE	SE		LOX2				AVE	SE		OPR3				AVE	SE		MYC2				AVE	SE		GPX480				AVE	SE		ANAC019				AVE	SE		JAZ3
Col-0 WT	0	40.88	1.28482e-06	2.28843e-06	5.15272e-07		Col-0 WT	0	24.27	0.128514	0.330753	0.12752		Col-0 WT	0	26.55	0.0264608	0.126772	0.0021521		Col-0 WT	0	23.56	0.210224	0.267824	0.038743		Col-0 WT	0	21.93	0.650671	0.841326	0.115535		Col-0 WT	0	27.81	0.0110485	0.0490594	0.0207453		Col-0 WT	0	28.52	0.0067542	0.0232721	0.0106892		Col-0 WT
	0	40.36	2.99295e-06					0	22.83	0.566442					0	24.96	0.129408					0	23.56	0.34151					0	21.94	1.04972					0	25.61	0.0824692					0	26.54	0.0432847
	0	40.13	2.58752e-06					0	23.32	0.297302					0	24.58	0.124137					0	23.56	0.251739					0	21.85	0.823591					0	25.79	0.0536603					0	27.23	0.0197774
	3	35.89	2.4788e-05	4.38346e-05	1.48478e-05			3	20.03	1.47427	1.02666	0.344738			3	25.11	0.0435857	0.0398677	0.00342235			3	22	0.376312	0.28881	0.047144			3	21.85	0.417544	0.290874	0.0641189			3	22.24	0.31864	0.39375	0.0446169			3	22.92	0.198884	0.124612	0.0409679
	3	34.64	3.36275e-05					3	19.45	1.25701					3	24.32	0.0429857					3	21.64	0.275476					3	21.81	0.244855					3	20.86	0.473029					3	22.87	0.11744
	3	34.03	7.30883e-05					3	21.81	0.348686					3	25.21	0.0330318					3	22.51	0.214641					3	22.54	0.210224					3	21.65	0.389582					3	24.41	0.0575117
	6	30.92	0.00042803	0.000254382	8.69693e-05			6	19.02	1.6358	1.50858	0.47814			6	24.92	0.0273939	0.0266021	0.00069939			6	21.1	0.386891	0.383571	0.0206398			6	22.01	0.205898	0.215643	0.0257185			6	21.17	0.368567	0.246996	0.0607866			6	22.29	0.169576	0.137653	0.0222942
	6	32.19	0.000158855					6	20.25	0.624165					6	24.77	0.0272047					6	21.1	0.346277					6	22.07	0.176777					6	22	0.185565					6	22.97	0.0947323
	6	32.89	0.000176261					6	19.24	2.26577					6	25.73	0.0252076					6	21.68	0.417544					6	22.34	0.264255					6	22.84	0.186856					6	23.17	0.148651
	12	32.14	0.000393868	0.000289064	5.81798e-05			12	17.74	8.51496	8.51182	0.892499			12	25.94	0.0289559	0.0198365	0.00517206			12	22.15	0.400535	0.348376	0.0273919			12	21.65	0.566442	0.508845	0.031017			12	20.61	1.16473	1.13089	0.0262408			12	23.16	0.198884	0.205907	0.0297672
	12	32.53	0.000280444					12	17.93	6.9644					12	27.23	0.0110485					12	22.3	0.336808					12	21.73	0.5					12	20.53	1.1487					12	22.67	0.260616
	12	33.01	0.000192881					12	17.34	10.0561					12	26.35	0.0195052					12	22.37	0.307786					12	21.79	0.460094					12	20.56	1.07923					12	23.33	0.15822
	24	34.53	4.53041e-05	3.18398e-05	8.41808e-06			24	15.88	18.6357	16.5868	1.46974			24	27.08	0.00792156	0.0100624	0.00143175			24	23.54	0.0921418	0.117752	0.0132436			24	22.46	0.194791	0.201004	0.0208475			24	22.06	0.257028	0.42662	0.122417			24	25.76	0.0197774	0.131818	0.0826996
	24	35.59	1.6354e-05					24	15.57	17.3878					24	26.41	0.0094859					24	22.99	0.101532					24	22.26	0.168404					24	21.17	0.358489					24	23.29	0.0824692
	24	34.8	3.38614e-05					24	16.17	13.737					24	26.24	0.0127797					24	22.85	0.133972					24	22.01	0.239816					24	20.54	0.664343					24	21.72	0.293209
ntrc	0	38.81	9.45822e-06	1.18415e-05	5.67988e-06		ntrc	0	21.25	1.82766	0.896973	0.496617		ntrc	0	25.02	0.133972	0.1241	0.00805994		ntrc	0	23.93	0.285191	0.233104	0.0272038		ntrc	0	22.41	0.817902	0.602965	0.108491		ntrc	0	25.2	0.118257	0.0661177	0.0315431		ntrc	0	25.03	0.133046	0.0652283	0.0342192		ntrc
	0	39.96	3.41425e-06					0	24.73	0.131215					0	25.86	0.059954					0	23.98	0.220676					0	22.74	0.521233					0	28.55	0.00929068					0	27.22	0.023357
	0	36.86	2.2652e-05					0	21.88	0.732043					0	24.56	0.114229					0	23.8	0.193446					0	22.52	0.469761					0	25.25	0.0708052					0	26.1	0.0392817
	3	34.49	6.86681e-05	6.88891e-05	2.07205e-06			3	21.49	0.562529	0.950781	0.216364			3	26.98	0.0125167	0.0235305	0.00613622			3	22.36	0.307786	0.326119	0.0162323			3	22.41	0.297302	0.336657	0.0274895			3	23.45	0.144586	0.246325	0.0673749			3	23.62	0.128514	0.175927	0.0238706
	3	34.72	6.54159e-05					3	20.85	0.97942					3	26.18	0.0243489					3	22.3	0.358489					3	22.45	0.323088					3	23	0.220676					3	23.11	0.204476
	3	34.73	7.25834e-05					3	20.59	1.31039					3	25.87	0.0337259					3	22.66	0.312083					3	22.34	0.389582					3	22.4	0.373712					3	23.34	0.194791
	6	33.58	0.000128139	8.76006e-05	2.41219e-05			6	19.74	1.87905	1.37854	0.456734			6	26.07	0.023357	0.0133032	0.00570756			6	21.47	0.566442	0.556151	0.00677663			6	21.8	0.450625	0.430949	0.026266			6	21.27	0.650671	0.517506	0.157095			6	22.63	0.25349	0.298928	0.04807
	6	34.49	8.99823e-05					6	20.21	1.79005					6	27.32	0.0129581					6	21.89	0.558644					6	22.16	0.463294					6	21.57	0.697372					6	23.06	0.248273
	6	35.64	4.46803e-05					6	22.29	0.466516					6	29.31	0.00359448					6	22.07	0.543367					6	22.59	0.378929					6	23.48	0.204476					6	22.53	0.395021
	12	34.41	9.1873e-05	8.87939e-05	6.27275e-06			12	18.91	4.25748	6.29459	1.91701			12	25.32	0.0500669	0.067632	0.0101937			12	22.04	0.486327	0.673485	0.136642			12	21.05	0.965936	1.16701	0.201077			12	20.23	1.70527	2.14578	0.305246			12	21.63	0.646176	0.775629	0.160263
	12	35.16	7.6722e-05					12	19.32	4.50023					12	25.38	0.0674518					12	22.24	0.594604					12	21.54	0.965936					12	20.49	2					12	22.26	0.586417
	12	34.48	9.77869e-05					12	17.82	10.1261					12	24.71	0.0853775					12	21.25	0.939523					12	20.51	1.56917					12	19.71	2.73208					12	21.03	1.09429
	24	34.75	5.24027e-05	9.60915e-05	2.91365e-05			24	16.92	12.2101	9.64066	1.3194			24	26.54	0.0155171	0.0202699	0.00239751			24	21.9	0.386891	0.290591	0.0483477			24	21.01	0.716978	0.539763	0.0895027			24	19.98	1.46409	1.05066	0.206887			24	21.8	0.41466	0.448675	0.0627954
	24	33.41	8.45404e-05					24	16.73	8.87656					24	25.31	0.0231957					24	21.97	0.234881					24	20.96	0.473029					24	20.15	0.82932					24	20.69	0.570382
	24	32.5	0.000151332					24	16.84	7.83536					24	25.31	0.0220971					24	21.81	0.25					24	21.03	0.429283					24	20.03	0.858565					24	21.28	0.360982
35S-NTRC /ntrc	0	35.06	4.72279e-05	8.08289e-06	1.17667e-06		35S-NTRC /ntrc	0	20.45	1.18099	1.03916	0.486856		35S-NTRC /ntrc	0	23.5	0.142595	0.149458	0.00421415		35S-NTRC /ntrc	0	23.2	0.175556	0.241281	0.0704779		35S-NTRC /ntrc	0	21.67	0.50698	0.644432	0.179302		35S-NTRC /ntrc	0	23.34	0.15932	0.15049	0.0450662		35S-NTRC /ntrc	0	24.05	0.0973956	0.0814667	0.0265885		35S-NTRC /ntrc
	0	38.45	6.64177e-06					0	24.15	0.133972					0	24	0.148651					0	23.94	0.154963					0	22.48	0.426317					0	25.12	0.0683934					0	26.33	0.0295643
	0	38.55	9.52401e-06					0	21.02	1.8025					0	24.54	0.157127					0	23.48	0.327598					0	21.87	1					0	24.03	0.223756					0	24.96	0.11744
	3	36.03	2.88714e-05	2.69497e-05	2.55925e-06			3	22.4	0.366021	0.766351	0.201096			3	26.84	0.0168629	0.0175867	0.00613556			3	22.96	0.248273	0.279646	0.0215227			3	22.59	0.320856	0.439182	0.0593725			3	22.45	0.353553	0.517896	0.120457			3	25.29	0.0493776	0.0692589	0.0183151
	3	36.08	3.00974e-05					3	21.06	1					3	26.19	0.0285572					3	22.7	0.320856					3	22.04	0.50698					3	22.22	0.447513					3	25.31	0.052556
	3	37.46	2.18804e-05					3	22.08	0.933033					3	29.07	0.00734002					3	23.87	0.269807					3	23.01	0.48971					3	22.39	0.752623					3	25.22	0.105843
	6	33.19	0.000263483	0.000190698	5.94292e-05			6	22.84	0.343885	1.21441	0.710779			6	28.17	0.00854917	0.0120331	0.00284463			6	22.96	0.316439	0.343785	0.0223278			6	23.17	0.273573	0.364786	0.0575983			6	22.84	0.343885	0.436197	0.0753723			6	26.39	0.0293601	0.073166	0.0241422
	6	36.42	3.38614e-05					6	26.72	0.0281641					6	28.37	0.00897421					6	22.41	0.558644					6	22.87	0.406126					6	23.78	0.216134					6	25.26	0.0774817
	6	34.08	0.000117912					6	19.97	2.08493					6	27.04	0.0155171					6	22.46	0.371131					6	22.3	0.41466					6	21.95	0.528509					6	24.18	0.112656
	12	33.48	0.000254508	0.00027971	6.46523e-05			12	18.46	8.45614	6.37061	1.25688			12	26.19	0.03983	0.0330142	0.00530634			12	22.32	0.582367	0.405141	0.0900093			12	22.22	0.624165	0.541204	0.0668371			12	21	1.45397	1.21933	0.117652			12	23.51	0.255253	0.269269	0.0140162
	12	32.33	0.000402144					12	18.34	6.54322					12	25.82	0.0366511					12	22.84	0.289172					12	21.81	0.590496					12	20.89	1.11729					12	22.8	0.297302
	12	33.1	0.000182477					12	18.64	4.11246					12	26.15	0.0225614					12	22.22	0.343885					12	21.97	0.408951					12	20.56	1.08673					12	22.65	0.255253
	24	33.07	7.6722e-05	7.91154e-05	1.98829e-05			24	15.74	12.6407	15.0282	1.95152			24	23.72	0.0500669	0.0322088	0.00893209			24	21.9	0.176777	0.122331	0.0287472			24	21.13	0.301452	0.241917	0.0463004			24	20.17	0.586417	0.433542	0.0799622			24	21.81	0.188156	0.1612	0.0184617
	24	32.79	0.000114688					24	15.94	13.5479					24	25.1	0.0236831					24	23.36	0.0791098					24	22.43	0.150726					24	21.36	0.316439					24	22.69	0.125869
	24	34.56	4.59365e-05					24	15.91	18.8959					24	25.6	0.0228763					24	23.32	0.111105					24	22.02	0.273573					24	21.48	0.397768					24	22.71	0.169576
[truncated: 29 more columns]

## Sheet: Fig. S2 (Bacterial growth)
	Tabaci										TB			Gly			T1
	0dpi			plant weight	CFU/g	Log(CFU/g)	Ave	SE			WT	ntrc	comp	WT	ntrc	comp	WT	ntrc	comp
	WT	150	750000	320	2343.75	3.36991	3.27427	0.0623283		0 dpi	3.27427	3.29659	3.33398	3.24719	3.32776	3.43337	3.0598	3.03847	3.15913
		110	550000	350	1571.43	3.19629				2 dpi	4.85539	5.62839	4.81938	4.65998	5.91477	4.67523	4.95391	5.50314	4.86136
		130	650000	360	1805.56	3.25661					0.0623283	0.0469765	0.0442103	0.0435974	0.0335485	0.0921256	0.0619708	0.095163	0.0965847
	ntrc	140	700000	300	2333.33	3.36798	3.29659	0.0469765			0.180044	0.160273	0.0921256	0.135816	0.245126	0.22858	0.16516	0.0933723	0.161517
		108	540000	280	1928.57	3.28524
		100	500000	290	1724.14	3.23657
	comp	150	750000	350	2142.86	3.33099	3.33398	0.0442103
		180	900000	360	2500	3.39794
		120	600000	320	1875	3.273
	2dpi			plant weight	CFU/g	Log(CFU/g)	Ave	SE
	WT	7	35000000	600	58333.3	4.76592	4.85539	0.180044
		5	25000000	550	45454.5	4.65758
		15	75000000	540	138889	5.14267
	ntrc	28	140000000	560	250000	5.39794	5.62839	0.160273
		45	225000000	520	432692	5.63618
		88	440000000	620	709677	5.85106
	comp	6	30000000	630	47619	4.67778	4.81938	0.0921256
		11	55000000	640	85937.5	4.93418
		8	40000000	570	70175.4	4.84619
	Glycinea
	0dpi			plant weight	CFU/g	Log(CFU/g)	Ave	SE
	WT	120	600000	290	2068.97	3.31575	3.24719	0.0435974
		95	475000	280	1696.43	3.22954
		110	550000	350	1571.43	3.19629
	ntrc	120	600000	320	1875	3.273	3.32776	0.0335485
		140	700000	310	2258.06	3.35374
		150	750000	330	2272.73	3.35655
	comp	180	900000	360	2500	3.39794	3.43337	0.0602421
		160	800000	340	2352.94	3.37161
		190	950000	280	3392.86	3.53057
	2dpi			plant weight	CFU/g	Log(CFU/g)	Ave	SE
	WT	20	10000000	350	28571.4	4.45593	4.65998	0.135816
		35	17500000	360	48611.1	4.68674
		44	22000000	320	68750	4.83727
	ntrc	350	175000000	475	368421	5.56634	5.91477	0.245126
		580	290000000	350	828571	5.91833
		1200	600000000	330	1.81818e+06	6.25964
	comp	35	17500000	280	62500	4.79588	4.67523	0.22858
		22	11000000	540	20370.4	4.309
		95	47500000	570	83333.3	4.92082
	Tomato T1
	0dpi			plant weight	CFU/g	Log(CFU/g)	Ave	SE
	WT	90	450000	350	1285.71	3.10914	3.0598	0.0619708
		75	375000	290	1293.1	3.11163
		60	300000	330	909.091	2.95861
	ntrc	70	350000	310	1129.03	3.05271	3.03847	0.095163
		60	300000	380	789.474	2.89734
		120	600000	410	1463.41	3.16537
	comp	80	400000	320	1250	3.09691	3.15913	0.0965847
		65	325000	280	1160.71	3.06473
		120	600000	290	2068.97	3.31575
	2dpi			plant weight	CFU/g	Log(CFU/g)	Ave	SE
	WT	85	42500000	420	101190	5.00514	4.95391	0.16516
		45	22500000	450	50000	4.69897
		92	46000000	320	143750	5.15761
	ntrc	240	120000000	400	300000	5.47712	5.50314	0.0933723
		310	155000000	350	442857	5.64626
		180	90000000	370	243243	5.38604
	comp	40	20000000	380	52631.6	4.72125	4.86136	0.161517
		35	17500000	320	54687.5	4.73789
		88	44000000	330	133333	5.12494

## Sheet: Fig. S2 (Ion leakage)
	WT	ntrc	complement			WT	ntrc	complement
mock	26.5	21.5	27.5		mock	23.0667	24.2333	24.8
	22.3	24.6	22.4		TB	36.1	48.8333	39.1667
	20.4	26.6	24.5		Gly	27.2	38.0667	26.8667
Tabaci	40.4	45.4	40.8		T1	26.8	39.4	28
	32.5	52.3	37.5
	35.4	48.8	39.2		SE	WT	ntrc	complement
Glycines	29.5	40.5	30.5		mock	1.80216	1.48361	1.47986
	24.3	36.5	25.6		TB	2.30723	1.99193	0.952774
	27.8	37.2	24.5		Gly	1.5308	1.23333	1.84421
Tomato T1	30.5	42.5	32.2		T1	1.86815	1.56312	2.2942
	24.5	37.5	27.5
	25.4	38.2	24.3
